# Supplementary material for: Corophiine amphipods of the genera Chelicorophium and Paracorophium from the lower Gulf of Thailand (Crustacea, Amphipoda, Corophiidae, Corophiinae)
Source: Zookeys. 2015 May 21;(505):35–50. doi: 10.3897/zookeys.505.9751 (PMC4453234; doi:10.3897/zookeys.505.9751)
Supplement: XML Treatment for Corophiinae [file zookeys.505.9751-treatment1.xml]

<!DOCTYPE tp:taxon-treatment
  PUBLIC "-//TaxonX//DTD Taxonomic Treatment Publishing DTD v0 20100105//EN" "tax-treatment-NSO.dtd">
<tp:taxon-treatment xmlns:tp="http://www.plazi.org/taxpub"><tp:treatment-meta><kwd-group><label>Taxon classification</label><kwd><named-content content-type="kingdom">Animalia</named-content></kwd><kwd><named-content content-type="order">Amphipoda</named-content></kwd><kwd><named-content content-type="family">Corophiidae</named-content></kwd></kwd-group><mixed-citation publication-type="journal"><person-group><name><surname>Wongkamhaeng</surname><given-names>Koraon</given-names></name><name><surname>Nabhitabhata</surname><given-names>Jaruwat</given-names></name><name><surname>Towatana</surname><given-names>Prawit</given-names></name></person-group><article-title>Corophiine amphipods of the genera <italic><tp:taxon-name><tp:taxon-name-part taxon-name-part-type="genus">Chelicorophium</tp:taxon-name-part></tp:taxon-name></italic> and <italic><tp:taxon-name><tp:taxon-name-part taxon-name-part-type="genus">Paracorophium</tp:taxon-name-part></tp:taxon-name></italic> from the lower Gulf of Thailand (<tp:taxon-name><tp:taxon-name-part taxon-name-part-type="subphylum">Crustacea</tp:taxon-name-part></tp:taxon-name>, <tp:taxon-name><tp:taxon-name-part taxon-name-part-type="order">Amphipoda</tp:taxon-name-part></tp:taxon-name>, <tp:taxon-name><tp:taxon-name-part taxon-name-part-type="family">Corophiidae</tp:taxon-name-part></tp:taxon-name>, <tp:taxon-name><tp:taxon-name-part taxon-name-part-type="subfamily">Corophiinae</tp:taxon-name-part></tp:taxon-name>)</article-title><source>Zookeys</source><day>21</day><month>5</month><year>2015</year><volume>2015</volume><issue>505</issue><fpage>35</fpage><lpage>50</lpage><pub-id pub-id-type="doi">10.3897/zookeys.505.9751</pub-id></mixed-citation></tp:treatment-meta><tp:nomenclature><tp:taxon-name>
                            <tp:taxon-name-part taxon-name-part-type="subfamily">Corophiinae</tp:taxon-name-part>
                        </tp:taxon-name><tp:taxon-authority>Leach, 1814</tp:taxon-authority><tp:nomenclature-citation-list><tp:nomenclature-citation><tp:taxon-name><tp:taxon-name-part taxon-name-part-type="genus">Paracorophium</tp:taxon-name-part></tp:taxon-name><comment> Stebbing, 1899.</comment></tp:nomenclature-citation></tp:nomenclature-citation-list></tp:nomenclature><tp:treatment-sec sec-type="Diagnosis"><title>Diagnosis.</title><p>Labrum symmetrically incised, labium normal,with innerlobes. Maxilla 1: inner lobe small, palp 2-articulate. Maxilliped: inner margin of outer lobe with <!--PageBreak-->several slender spines. Mandible: molar triturative, incisor toothed, palp 3-articulate. Rostrum short, coxa 4 without distoposterior lobe, coxa 5 as long as coxa 4. Accessory flagellum absent. Gnathopod 1 subchelate, gnathopod 2 merochelate, distally chelate, parachelate or subchelate. Basis of pereopods 5-7 not lobed. Peduncle of uropod 1 with distoventral strong tooth. Uropod 3 very short, biramous, rami unisegmented. Telson short, fleshy, entire, bearing 2 distal corner teeth. Oostegyts narrow, coxal gills simple. Sexual dimorphism present (gnathopod 2).</p></tp:treatment-sec><tp:treatment-sec sec-type="Type species"><title>Type species.</title><p><italic><tp:taxon-name><tp:taxon-name-part taxon-name-part-type="genus">Corophium</tp:taxon-name-part> <tp:taxon-name-part taxon-name-part-type="species">excavatum</tp:taxon-name-part></tp:taxon-name></italic> Thomson, 1884 (type by monotypy)</p></tp:treatment-sec><tp:treatment-sec sec-type="Species composition"><title>Species composition.</title><p><italic><tp:taxon-name><tp:taxon-name-part taxon-name-part-type="genus">Paracorophium</tp:taxon-name-part> <tp:taxon-name-part taxon-name-part-type="species">excavatum</tp:taxon-name-part></tp:taxon-name></italic> (G.M. Thomson, 1884); <italic><tp:taxon-name><tp:taxon-name-part taxon-name-part-type="genus">Paracorophium</tp:taxon-name-part> <tp:taxon-name-part taxon-name-part-type="species">lucasi</tp:taxon-name-part></tp:taxon-name></italic> Hurley, 1954; <italic><tp:taxon-name><tp:taxon-name-part taxon-name-part-type="genus">Paracorophium</tp:taxon-name-part> <tp:taxon-name-part taxon-name-part-type="species">chelatum</tp:taxon-name-part></tp:taxon-name></italic> (G. Karaman, 1979); <italic><tp:taxon-name><tp:taxon-name-part taxon-name-part-type="genus">Paracorophium</tp:taxon-name-part> <tp:taxon-name-part taxon-name-part-type="species">hartmannorum</tp:taxon-name-part></tp:taxon-name></italic> Andres, 1979; <italic><tp:taxon-name><tp:taxon-name-part taxon-name-part-type="genus">Paracorophium</tp:taxon-name-part> <tp:taxon-name-part taxon-name-part-type="species">chilensis</tp:taxon-name-part></tp:taxon-name></italic> Varela, 1983; <italic><tp:taxon-name><tp:taxon-name-part taxon-name-part-type="genus">Paracorophium</tp:taxon-name-part> <tp:taxon-name-part taxon-name-part-type="species">brisbanensis</tp:taxon-name-part></tp:taxon-name></italic> Chapman, 2002; <italic><tp:taxon-name><tp:taxon-name-part taxon-name-part-type="genus">Paracorophium</tp:taxon-name-part> <tp:taxon-name-part taxon-name-part-type="species">nana</tp:taxon-name-part></tp:taxon-name></italic> Myers, 2009. <italic><tp:taxon-name><tp:taxon-name-part taxon-name-part-type="genus">Paracorophium</tp:taxon-name-part> <tp:taxon-name-part taxon-name-part-type="species">angsupanichae</tp:taxon-name-part></tp:taxon-name></italic> sp. n. (this study).</p><!--PageBreak--></tp:treatment-sec></tp:taxon-treatment>
