# Supplementary material for: Corophiine amphipods of the genera Chelicorophium and Paracorophium from the lower Gulf of Thailand (Crustacea, Amphipoda, Corophiidae, Corophiinae)
Source: Zookeys. 2015 May 21;(505):35–50. doi: 10.3897/zookeys.505.9751 (PMC4453234; doi:10.3897/zookeys.505.9751)
Supplement: XML Treatment for Paracorophium angsupanichae [file zookeys.505.9751-treatment2.xml]

<!DOCTYPE tp:taxon-treatment
  PUBLIC "-//TaxonX//DTD Taxonomic Treatment Publishing DTD v0 20100105//EN" "tax-treatment-NSO.dtd">
<tp:taxon-treatment xmlns:tp="http://www.plazi.org/taxpub"><tp:treatment-meta><kwd-group><label>Taxon classification</label><kwd><named-content content-type="kingdom">Animalia</named-content></kwd><kwd><named-content content-type="order">Amphipoda</named-content></kwd><kwd><named-content content-type="family">Corophiidae</named-content></kwd></kwd-group><mixed-citation publication-type="journal"><person-group><name><surname>Wongkamhaeng</surname><given-names>Koraon</given-names></name><name><surname>Nabhitabhata</surname><given-names>Jaruwat</given-names></name><name><surname>Towatana</surname><given-names>Prawit</given-names></name></person-group><article-title>Corophiine amphipods of the genera <italic><tp:taxon-name><tp:taxon-name-part taxon-name-part-type="genus">Chelicorophium</tp:taxon-name-part></tp:taxon-name></italic> and <italic><tp:taxon-name><tp:taxon-name-part taxon-name-part-type="genus">Paracorophium</tp:taxon-name-part></tp:taxon-name></italic> from the lower Gulf of Thailand (<tp:taxon-name><tp:taxon-name-part taxon-name-part-type="subphylum">Crustacea</tp:taxon-name-part></tp:taxon-name>, <tp:taxon-name><tp:taxon-name-part taxon-name-part-type="order">Amphipoda</tp:taxon-name-part></tp:taxon-name>, <tp:taxon-name><tp:taxon-name-part taxon-name-part-type="family">Corophiidae</tp:taxon-name-part></tp:taxon-name>, <tp:taxon-name><tp:taxon-name-part taxon-name-part-type="subfamily">Corophiinae</tp:taxon-name-part></tp:taxon-name>)</article-title><source>Zookeys</source><day>21</day><month>5</month><year>2015</year><volume>2015</volume><issue>505</issue><fpage>35</fpage><lpage>50</lpage><pub-id pub-id-type="doi">10.3897/zookeys.505.9751</pub-id></mixed-citation></tp:treatment-meta><tp:nomenclature><tp:taxon-name>
                            <tp:taxon-name-part taxon-name-part-type="genus">Paracorophium</tp:taxon-name-part>
                            <tp:taxon-name-part taxon-name-part-type="species">angsupanichae</tp:taxon-name-part>
                            <object-id xmlns:xlink="http://www.w3.org/1999/xlink" content-type="zoobank" xlink:type="simple">http://zoobank.org/172494B3-14BB-4487-A9FA-1EB9DFEC1E66</object-id>
                        </tp:taxon-name><tp:taxon-status xmlns:xlink="http://www.w3.org/1999/xlink" xlink:type="simple">sp. n.</tp:taxon-status><xref ref-type="fig" rid="F2">Figs 2</xref><xref ref-type="fig" rid="F3">, 3</xref><xref ref-type="fig" rid="F4">, 4</xref><xref ref-type="fig" rid="F5">, 5</xref><xref ref-type="fig" rid="F6">, 6</xref></tp:nomenclature><tp:treatment-sec sec-type="Material examined"><title>Material examined.</title><p>Holotype. ♂, THAILAND, Lower Gulf of Thailand, Middle Songkhla Lake (<named-content xmlns:xlink="http://www.w3.org/1999/xlink" content-type="dwc:verbatimCoordinates" xlink:type="simple">7°28'36"N, 100°24'6"E</named-content>), 23 October 2014, leg. K. Wongkamhaeng, PSUZC-CR-0350. Allotype, ♀ collected with holotype; PSUZC-CR-0351; Paratypes, collected with holotype PSUZC-CR-0352 (5♂; 5♀) and ZMB28473 (3 ♂;3♀)</p></tp:treatment-sec><tp:treatment-sec sec-type="Description"><title>Description.</title><p>Based on male holotype. Body length 1.75 mm (from tip of rostrum to apex of telson). <italic>Body</italic> compressed, smooth, urosomites 1-3 free. <italic>Head</italic>, lateral cephalic lobe rounded. <italic>Antenna 1</italic> sparsely setose, short, one third of body length, ratios of peduncular articles 1—3 5:6:3; accessory flagellum absent; primary flagellum 7-articulate, bearing 4-6 aesthetascs. <italic>Antenna 2</italic>, sparsely setose; flagellum 6-articulate. <italic>Upper lip</italic> (labrum) symmetrically incised distally. <italic>Lower lip</italic> (labium), inner lobes well developed. <italic>Mandible</italic>, both similar, left incisor 3-dentate, right incisor 4-dentate; left and right lacinia mobilis armed with 3 and 4 teeth respectively; ratios of palp article 1-3 5:8:6. <italic>Maxilla 1</italic>, inner plate short; outer plate with 9 bifid robust setae; palp 2-articulate, second article with 9 distal robust setae. <italic>Maxilla 2</italic>, inner lobe with distal and marginal plumose setae; outer lobe with 13 fine setae. <italic>Maxilliped</italic>, inner plate exceeding palp article 1, oblique, with 8 basal setae, 7 apical plumose setae and 2 apical robust setae; outer plate not reaching apex of palp article 2, with 9 marginal robust setae and 2 fine apical setae; palp 4-articulate; ratios of peduncular articles 1-4 3:7:4:2.</p><p><bold>Pereon.</bold> <!--PageBreak--><italic>Gnathopod 1</italic> subchelate, smaller than gnathopod 2; coxal plate trapezium-shaped, produced anteriorly with 7 fine setae on anteroventral corner and 2 robust setae on posterior margin; length ratio of articles from basis to dactylus 3:1:1:3:2:1; basis slender, broader distally, with anterodistal setae and posteromarginal setae; ischium short, subrectangular; merus subtriangular with posteromarginal setae; carpus long, with plumose setae on both margins; propodus subtriangular, palm oblique with a defining robust seta. <italic>Gnathopod 2</italic> chelate; coxal plate subquadrate; length ratio of articles from basis to dactylus 8:3:7:6:12:6; basis robust, expanded distally; merus subtriangular, distal angle produced with a group of very long plumose setae on anterior margin; carpus medially expanded, bearing dense setae on posterior margin; propodus suboval, narrowing distally with a weak subdistal excavation on posterior margin, anterior margin sparsely setose, palm obtuse with subrectangular distomedial elevation bearing 4 robust setae; dactylus overlapping palm, expanded medially with 3 fine setae and 1 distal seta. <italic>Pereopod 3</italic> slender; coxal plate deeper than long, slightly expanded ventrally, beset with marginal setae; length ratio of articles from basis to dactylus 6:2:6:2:5:2; basis slender; ischium short; merus slightly produced anterodistally, anterior margin lined with 9 long setae and short posterodistal setae; carpus and propodus slender, lined with marginal setae on both sides; dactylus curved. <italic>Pereopod 4</italic> similar to pereopod 3; length ratio of articles from basis to dactylus 6:2:4:2:3:1;  basis slender, with long fine setae on posterior margin; merus slightly produced anterodistally; carpus suboval with a weak subdistal excavation, with setae on both margins; propodus long and narrow, sparse setae; dactylus long and thin with one seta. <italic>Pereopod 5–7</italic> progressively longer, in the length ratio 2:3:4. <italic>Pereopod 5</italic> coxa bilobed; length ratio of articles from basis to dactylus 8:2:4:3:4:1; basis oval, sparsely setose; merus and carpus subequal with anteromarginal setae; propodus slender with 3 marginal robust setae; dactylus curved. <italic>Pereopod 6</italic> coxa bilobed; length ratio of articles from basis to dactylus 9:2:4:4:5:1; basis oval, posterodistally excavated, lined with 10 plumose setae; merus subrectangular with a median robust seta and distal setae; carpus subrectangular with distal robust setae; propodus slender with 3 marginal setae; dactylus long and curved. <italic>Pereopod 7</italic> coxa subtriangular; basis suboval, posterodistally excavated; merus – propodus slender with marginal and distal robust setae; dactylus tapering to pointed tip.</p><p><bold>Pleon.</bold> <italic>Pleopods 1–3</italic> well developed; peduncles subrectangular with 2 retinaculae, longer than broad; rami unequal, inner ramus longer than outer ramus. <italic>Epimeron</italic> 1–3 subquadrate; epimeron 2 bearing 7 plumose setae. <italic>Uropod 1</italic> not extending beyond ends of other uropods; peduncle longer than rami, fringed with robust setae, peduncular apex bearing a posteroventral process; outer and inner ramus subequal, both rami lined with a row of robust setae, distal margins rounded and bearing several robust setae. <italic>Uropod 2</italic> peduncle subequal to rami; outer ramus slightly longer than inner one, both rami with apical robust setae and outer ramus bearing medial robust setae. <italic>Uropod 3</italic>, peduncle subequal to rami subequal to outer ramus, which is slightly longer than inner one, bearing 4 apical setae; inner ramus with 2 fine apical setae and 1 robust seta. <italic>Telson</italic> subtrapezoidal, broader than long, each distal margin with distal spine.</p><p><bold>Female</bold> (<italic>allotype</italic>). Total body length 2.6 mm (from tip of rostrum to apex of telson). Sexually dimorphic characters: <italic>Antenna 1</italic> flagellum with 5 articles, last 2 articles bearing aesthetascs. <italic>Gnathopod 2</italic> coxa much deeper than wide; basis elongate, expanded distally; merus subtriangular with a long plumose setae on anterior margin; carpus subrectangular, bearing long plumose setae on posterior margin; propodus elongate with posterior plumose marginal setae, palm poorly developed with 2 robust setae; dactylus curved.</p><fig id="F2" position="float" orientation="portrait"><label>Figure 2.</label><caption><p><italic><tp:taxon-name><tp:taxon-name-part taxon-name-part-type="genus">Paracorophium</tp:taxon-name-part> <tp:taxon-name-part taxon-name-part-type="species">angsupanichae</tp:taxon-name-part></tp:taxon-name></italic> sp. n. holotype, male (PSUZC-CR-0350), 1.75 mm. Middle Songkhla Lake, Lower Gulf of Thailand. All scale bars represent 0.2 mm.</p></caption><graphic xmlns:xlink="http://www.w3.org/1999/xlink" xlink:href="zookeys-505-035-g002.jpg" position="float" orientation="portrait" xlink:type="simple" id="oo_43974.jpg"/></fig><fig id="F3" position="float" orientation="portrait"><label>Figure 3.</label><caption><p><italic><tp:taxon-name><tp:taxon-name-part taxon-name-part-type="genus">Paracorophium</tp:taxon-name-part> <tp:taxon-name-part taxon-name-part-type="species">angsupanichae</tp:taxon-name-part></tp:taxon-name></italic> sp. n. holotype, male (PSUZC-CR-0350), Middle Songkhla Lake, Lower Gulf of Thailand. The scale bars for P3-5 represent 0.2 mm and scale bars for P6-7 represent 0.5 mm.</p></caption><graphic xmlns:xlink="http://www.w3.org/1999/xlink" xlink:href="zookeys-505-035-g003.jpg" position="float" orientation="portrait" xlink:type="simple" id="oo_43975.jpg"/></fig><fig id="F4" position="float" orientation="portrait"><label>Figure 4.</label><caption><p><italic><tp:taxon-name><tp:taxon-name-part taxon-name-part-type="genus">Paracorophium</tp:taxon-name-part> <tp:taxon-name-part taxon-name-part-type="species">angsupanichae</tp:taxon-name-part></tp:taxon-name></italic> sp. n. holotype, male (PSUZC-CR-0350), Middle Songkhla Lake, Lower Gulf of Thailand. All scale bars represent 0.1 mm.</p></caption><graphic xmlns:xlink="http://www.w3.org/1999/xlink" xlink:href="zookeys-505-035-g004.jpg" position="float" orientation="portrait" xlink:type="simple" id="oo_43976.jpg"/></fig><fig id="F5" position="float" orientation="portrait"><label>Figure 5.</label><caption><p><italic><tp:taxon-name><tp:taxon-name-part taxon-name-part-type="genus">Paracorophium</tp:taxon-name-part> <tp:taxon-name-part taxon-name-part-type="species">angsupanichae</tp:taxon-name-part></tp:taxon-name></italic> sp. n. holotype, male (PSUZC-CR-0350), Middle Songkhla Lake, Lower Gulf of Thailand. The scale bars for U1-U3, PL1-3 represent 0.2 mm, but 0.1 mm for T.</p></caption><graphic xmlns:xlink="http://www.w3.org/1999/xlink" xlink:href="zookeys-505-035-g005.jpg" position="float" orientation="portrait" xlink:type="simple" id="oo_43977.jpg"/></fig><fig id="F6" position="float" orientation="portrait"><label>Figure 6.</label><caption><p><italic><tp:taxon-name><tp:taxon-name-part taxon-name-part-type="genus">Paracorophium</tp:taxon-name-part> <tp:taxon-name-part taxon-name-part-type="species">angsupanichae</tp:taxon-name-part></tp:taxon-name></italic> sp. n. allotype, female (PSUZC-CR-0351), 2.6 mm, Middle Songkhla Lake, Lower Gulf of Thailand. All scale bars represent 0.2 mm.</p></caption><graphic xmlns:xlink="http://www.w3.org/1999/xlink" xlink:href="zookeys-505-035-g006.jpg" position="float" orientation="portrait" xlink:type="simple" id="oo_43978.jpg"/></fig></tp:treatment-sec><tp:treatment-sec sec-type="Etymology"><title>Etymology.</title><p>The species is named in honor of Professor Dr. Saowapa Angsupanich of Prince of Songkla University, Thailand, who contributed to the study of the ecosystem in Songkhla Lake.</p></tp:treatment-sec><tp:treatment-sec sec-type="Remarks"><title>Remarks.</title><p><italic><tp:taxon-name><tp:taxon-name-part taxon-name-part-type="genus">Paracorophium</tp:taxon-name-part> <tp:taxon-name-part taxon-name-part-type="species">angsupanichae</tp:taxon-name-part></tp:taxon-name></italic> sp. n. is characterized by male gnathopod 2 chelate and shares this character with <italic><tp:taxon-name><tp:taxon-name-part taxon-name-part-type="genus">Paracorophium</tp:taxon-name-part> <tp:taxon-name-part taxon-name-part-type="species">chelatum</tp:taxon-name-part></tp:taxon-name></italic> in the Palau Islands, in the southern Pacific Ocean, east of the Philippines. Both amphipods inhabit freshwater environments above tidal influence. However, <italic><tp:taxon-name><tp:taxon-name-part taxon-name-part-type="genus">Paracorophium</tp:taxon-name-part> <tp:taxon-name-part taxon-name-part-type="species">chelatum</tp:taxon-name-part></tp:taxon-name></italic> has the following characters (<xref ref-type="bibr" rid="B9">Karaman 1979</xref>): 1) its maxilliped lacks the distinctive rows of long setae on the basal segment (present in <italic><tp:taxon-name><tp:taxon-name-part taxon-name-part-type="genus">Paracorophium</tp:taxon-name-part> <tp:taxon-name-part taxon-name-part-type="species">angsupanichae</tp:taxon-name-part></tp:taxon-name></italic>), 2) its male gnathopod 2 palm is smooth (palm is obtuse with subrectangular distomedial elevation bearing 4 robust setae), and 3) its urosomites 1–2 are fused (urosomites 1–3 are free in <italic><tp:taxon-name><tp:taxon-name-part taxon-name-part-type="genus">Paracorophium</tp:taxon-name-part> <tp:taxon-name-part taxon-name-part-type="species">angsupanichae</tp:taxon-name-part></tp:taxon-name></italic>).</p><!--PageBreak--><!--PageBreak--><!--PageBreak--><!--PageBreak--><!--PageBreak--><!--PageBreak--></tp:treatment-sec><ref-list><ref id="B9"><mixed-citation xmlns:xlink="http://www.w3.org/1999/xlink" xlink:type="simple"><person-group><name name-style="western"><surname>Kararnan</surname><given-names>GS</given-names></name></person-group> (<year>1979</year>) <article-title>Revision of the genus <italic><tp:taxon-name><tp:taxon-name-part taxon-name-part-type="genus">Paracorophium</tp:taxon-name-part></tp:taxon-name></italic> Stebb. with description of <italic><tp:taxon-name><tp:taxon-name-part taxon-name-part-type="genus">P.</tp:taxon-name-part> <tp:taxon-name-part taxon-name-part-type="species">chelatum</tp:taxon-name-part></tp:taxon-name></italic>, n.sp. and genus <italic><tp:taxon-name><tp:taxon-name-part taxon-name-part-type="genus">Chaetocorophium</tp:taxon-name-part></tp:taxon-name></italic>, n.gen. (Fam. <tp:taxon-name><tp:taxon-name-part taxon-name-part-type="family">Corophiidae</tp:taxon-name-part></tp:taxon-name>).</article-title> <source>Glasnik Republickog Zavodaza Zastitupipirode i Prirgdnjackog Musejaiu Titogradu</source> <volume>12</volume>: <fpage>87</fpage>–<lpage>100</lpage>.</mixed-citation></ref></ref-list></tp:taxon-treatment>
