# Supplementary material for: Corophiine amphipods of the genera Chelicorophium and Paracorophium from the lower Gulf of Thailand (Crustacea, Amphipoda, Corophiidae, Corophiinae)
Source: Zookeys. 2015 May 21;(505):35–50. doi: 10.3897/zookeys.505.9751 (PMC4453234; doi:10.3897/zookeys.505.9751)
Supplement: XML Treatment for Chelicorophium [file zookeys.505.9751-treatment3.xml]

<!DOCTYPE tp:taxon-treatment
  PUBLIC "-//TaxonX//DTD Taxonomic Treatment Publishing DTD v0 20100105//EN" "tax-treatment-NSO.dtd">
<tp:taxon-treatment xmlns:tp="http://www.plazi.org/taxpub"><tp:treatment-meta><kwd-group><label>Taxon classification</label><kwd><named-content content-type="kingdom">Animalia</named-content></kwd><kwd><named-content content-type="order">Amphipoda</named-content></kwd><kwd><named-content content-type="family">Corophiidae</named-content></kwd></kwd-group><mixed-citation publication-type="journal"><person-group><name><surname>Wongkamhaeng</surname><given-names>Koraon</given-names></name><name><surname>Nabhitabhata</surname><given-names>Jaruwat</given-names></name><name><surname>Towatana</surname><given-names>Prawit</given-names></name></person-group><article-title>Corophiine amphipods of the genera <italic><tp:taxon-name><tp:taxon-name-part taxon-name-part-type="genus">Chelicorophium</tp:taxon-name-part></tp:taxon-name></italic> and <italic><tp:taxon-name><tp:taxon-name-part taxon-name-part-type="genus">Paracorophium</tp:taxon-name-part></tp:taxon-name></italic> from the lower Gulf of Thailand (<tp:taxon-name><tp:taxon-name-part taxon-name-part-type="subphylum">Crustacea</tp:taxon-name-part></tp:taxon-name>, <tp:taxon-name><tp:taxon-name-part taxon-name-part-type="order">Amphipoda</tp:taxon-name-part></tp:taxon-name>, <tp:taxon-name><tp:taxon-name-part taxon-name-part-type="family">Corophiidae</tp:taxon-name-part></tp:taxon-name>, <tp:taxon-name><tp:taxon-name-part taxon-name-part-type="subfamily">Corophiinae</tp:taxon-name-part></tp:taxon-name>)</article-title><source>Zookeys</source><day>21</day><month>5</month><year>2015</year><volume>2015</volume><issue>505</issue><fpage>35</fpage><lpage>50</lpage><pub-id pub-id-type="doi">10.3897/zookeys.505.9751</pub-id></mixed-citation></tp:treatment-meta><tp:nomenclature><tp:taxon-name>
                            <tp:taxon-name-part taxon-name-part-type="genus">Chelicorophium</tp:taxon-name-part>
                        </tp:taxon-name><tp:taxon-authority>Bousfield &amp; Hoover, 1997</tp:taxon-authority></tp:nomenclature><tp:treatment-sec sec-type="Diagnosis"><title>Diagnosis.</title><p>(modified from <xref ref-type="bibr" rid="B3">Bousfield and Hoover 1997</xref>) Epistome produced. Lower lip, mandibular lobes medium. Mandibular palp basic (type PI of <xref ref-type="bibr" rid="B7">Hirayama 1987</xref>). Maxilla 1, palp sublinear, longer than outer plate. Maxilliped, inner plate short, apex subacute, inner margin with basal spine; outer plate regular, inner margin strongly setose; palp segment 2 medium to long. Rostrum short. Antenna 2 strongly pediform and well developed (clasping) in both sexes; peduncular segment 4 with strong bidentate posterodistal process; segment 5 short, usually with median tooth near mid-point. Gnathopod 1 subchelate. Gnathopod 2 propod slender, not longer than combined merus and carpus; dactyl short, typically tridentate. Urosome segments not coalsed. Uropods 1 and 2 medium, peduncles broadening distally; rami short, straight; inner and outer margins often spinose or setose, apex little out-curved. Uropod 3, ramus longer than peduncle, slightly broadened, setose apically. Telson short, broad, spinose hooks at hind comers and dorsally. Coxal gills medium broad, sac-like, on pereopods 3-6. Brood lamellae short, sublinear, marginal setae not elongate.</p></tp:treatment-sec><ref-list><ref id="B3"><mixed-citation xmlns:xlink="http://www.w3.org/1999/xlink" xlink:type="simple"><person-group><name name-style="western"><surname>Bousfield</surname><given-names>EL</given-names></name><name name-style="western"><surname>Hoover</surname><given-names>PM</given-names></name></person-group> (<year>1997</year>) <article-title>The amphipod superfamily <tp:taxon-name><tp:taxon-name-part taxon-name-part-type="superfamily">Corophioidea</tp:taxon-name-part></tp:taxon-name> on the Pacific coast of North America Part V. Family <tp:taxon-name><tp:taxon-name-part taxon-name-part-type="family">Corophiidae</tp:taxon-name-part></tp:taxon-name>: <tp:taxon-name><tp:taxon-name-part taxon-name-part-type="subfamily">Corophiinae</tp:taxon-name-part></tp:taxon-name>, new subfamily.</article-title> <source>Systematics and distributional ecology. Amphipacifica</source> <volume>2</volume>(<issue>3</issue>): <fpage>67</fpage>–<lpage>140</lpage>.</mixed-citation></ref><ref id="B7"><mixed-citation xmlns:xlink="http://www.w3.org/1999/xlink" xlink:type="simple"><person-group><name name-style="western"><surname>Hirayama</surname><given-names>A</given-names></name></person-group> (<year>1987</year>) <article-title>Notes on the evolutionary systematics of the genus <italic><tp:taxon-name><tp:taxon-name-part taxon-name-part-type="genus">Corophium</tp:taxon-name-part></tp:taxon-name></italic>.</article-title> <source>Zoological Science</source> <volume>4</volume>: <fpage>569</fpage>–<lpage>574</lpage>.</mixed-citation></ref></ref-list></tp:taxon-treatment>
