# Supplementary material for: Corophiine amphipods of the genera Chelicorophium and Paracorophium from the lower Gulf of Thailand (Crustacea, Amphipoda, Corophiidae, Corophiinae)
Source: Zookeys. 2015 May 21;(505):35–50. doi: 10.3897/zookeys.505.9751 (PMC4453234; doi:10.3897/zookeys.505.9751)
Supplement: XML Treatment for Chelicorophium madrasensis [file zookeys.505.9751-treatment4.xml]

<!DOCTYPE tp:taxon-treatment
  PUBLIC "-//TaxonX//DTD Taxonomic Treatment Publishing DTD v0 20100105//EN" "tax-treatment-NSO.dtd">
<tp:taxon-treatment xmlns:tp="http://www.plazi.org/taxpub"><tp:treatment-meta><kwd-group><label>Taxon classification</label><kwd><named-content content-type="kingdom">Animalia</named-content></kwd><kwd><named-content content-type="order">Amphipoda</named-content></kwd><kwd><named-content content-type="family">Corophiidae</named-content></kwd></kwd-group><mixed-citation publication-type="journal"><person-group><name><surname>Wongkamhaeng</surname><given-names>Koraon</given-names></name><name><surname>Nabhitabhata</surname><given-names>Jaruwat</given-names></name><name><surname>Towatana</surname><given-names>Prawit</given-names></name></person-group><article-title>Corophiine amphipods of the genera <italic><tp:taxon-name><tp:taxon-name-part taxon-name-part-type="genus">Chelicorophium</tp:taxon-name-part></tp:taxon-name></italic> and <italic><tp:taxon-name><tp:taxon-name-part taxon-name-part-type="genus">Paracorophium</tp:taxon-name-part></tp:taxon-name></italic> from the lower Gulf of Thailand (<tp:taxon-name><tp:taxon-name-part taxon-name-part-type="subphylum">Crustacea</tp:taxon-name-part></tp:taxon-name>, <tp:taxon-name><tp:taxon-name-part taxon-name-part-type="order">Amphipoda</tp:taxon-name-part></tp:taxon-name>, <tp:taxon-name><tp:taxon-name-part taxon-name-part-type="family">Corophiidae</tp:taxon-name-part></tp:taxon-name>, <tp:taxon-name><tp:taxon-name-part taxon-name-part-type="subfamily">Corophiinae</tp:taxon-name-part></tp:taxon-name>)</article-title><source>Zookeys</source><day>21</day><month>5</month><year>2015</year><volume>2015</volume><issue>505</issue><fpage>35</fpage><lpage>50</lpage><pub-id pub-id-type="doi">10.3897/zookeys.505.9751</pub-id></mixed-citation></tp:treatment-meta><tp:nomenclature><tp:taxon-name>
                            <tp:taxon-name-part taxon-name-part-type="genus">Chelicorophium</tp:taxon-name-part>
                            <tp:taxon-name-part taxon-name-part-type="species">madrasensis</tp:taxon-name-part>
                        </tp:taxon-name><tp:taxon-authority>Nayar, 1950</tp:taxon-authority></tp:nomenclature><tp:treatment-sec sec-type="Material examined"><title>Material examined.</title><p>Lower Gulf of Thailand, Songkhla Lake (<named-content xmlns:xlink="http://www.w3.org/1999/xlink" content-type="dwc:verbatimCoordinates" xlink:type="simple">09°18'39.5"N, 99°46'46.4"E</named-content>), mangrove forest, 1 Feb 2012, leg. R. Puttapreecha, PSUZC-CR-0353 (4♂; 5♀), ZMB28474 (2♂; 2♀)</p></tp:treatment-sec><tp:treatment-sec sec-type="Type locality"><title>Type locality.</title><p>Madras Coast, India.</p></tp:treatment-sec><tp:treatment-sec sec-type="Description"><title>Description.</title><p><italic>Body</italic> subcylindrical; urosomites 1–3 free. <italic>Head</italic>, rostrum short, not exceeding anterior head lobes; inferior antennal sinus deeply regressed. <italic>Antenna 1</italic> slender, one third of body length; peduncle article 1 setose; primary flagellum 12-articulate. <italic>Antenna 2</italic> strongly developed in both sexes, much longer than antenna 1; peduncle setose along ventral margin; peduncular segment 4 with strong bidentate posterodistal process; segment 5 shorter, without median tooth; flagellum 3-articulate;</p><p><italic>Lower lip</italic> (Labium), inner lobe well developed, mandibular lobes medium. <italic>Mandible</italic> both similar, incisor 3 dentate; left and right lacinia mobilis armed with 2 and 3 dentate respectively; first article of palp with long pilous seta. <italic>Maxilla 1</italic>, palp longer than outer plate. <italic>Maxilla 2</italic>, inner lobe shorter than outer lobe; both bearing distal and marginal plumose setae; <italic>Maxilliped</italic>, inner plate short, apex subacute, inner margin with marginal setae; outer plate reaching apex of palp article 2, setose along both sides; palp segments 2-4 with marginal setae.</p><p><bold>Pereon.</bold> <!--PageBreak--><!--PageBreak--><!--PageBreak--><!--PageBreak--><italic>Gnathopod 1</italic> subchelate-rectipalmate; merus and carpus bearing posteriomarginal plumose setae. <italic>Gnathopod 2</italic> merus as long as carpus, with long plumose setae along posterior margin; dactylus tridentate. <italic>Pereopods 3 and 4</italic> alike, basis broad (glandular); dactylus subequal to propodus. <italic>Pereopod 5</italic> short, basis setose along posterior margin; carpus short, bearing two rows of robust setae along posterior margin. <italic>Pereopod 6</italic> basis sparsely setose; carpus short not elongate, bearing two rows of robust setae along posterior margin; dactyl short. <italic>Pereopod 7</italic> elongate; basis posteriorly strongly setose on both margins; ischium – carpus sparsely setose; propodus with marginal and distal setae.</p><p><bold>Pleon.</bold> <italic>Urosomites</italic> 1-3 free. <italic>Uropods 1 and 2</italic> peduncles slightly broadening distally; rami short, straight; outer ramus beset with robust setae. <italic>Uropod 3</italic>, ramus subequal to peduncle, apically setose. Telson short, truncate, broader than long.</p><p><bold>Female.</bold> No sexual differences.</p><fig id="F7" position="float" orientation="portrait"><label>Figure 7.</label><caption><p><italic><tp:taxon-name><tp:taxon-name-part taxon-name-part-type="genus">Chelicorophium</tp:taxon-name-part> <tp:taxon-name-part taxon-name-part-type="species">madrasensis</tp:taxon-name-part></tp:taxon-name></italic> male (PSUZC-CR-0353), Lower Songkhla Lake, Lower Gulf of Thailand. All scale bars represent 0.2 mm.</p></caption><graphic xmlns:xlink="http://www.w3.org/1999/xlink" xlink:href="zookeys-505-035-g007.jpg" position="float" orientation="portrait" xlink:type="simple" id="oo_43979.jpg"/></fig><fig id="F8" position="float" orientation="portrait"><label>Figure 8.</label><caption><p><italic><tp:taxon-name><tp:taxon-name-part taxon-name-part-type="genus">Chelicorophium</tp:taxon-name-part> <tp:taxon-name-part taxon-name-part-type="species">madrasensis</tp:taxon-name-part></tp:taxon-name></italic> male (PSUZC-CR-0353), Lower Songkhla Lake, Lower Gulf of Thailand. All scale bars represent 0.2 mm.</p></caption><graphic xmlns:xlink="http://www.w3.org/1999/xlink" xlink:href="zookeys-505-035-g008.jpg" position="float" orientation="portrait" xlink:type="simple" id="oo_43980.jpg"/></fig><fig id="F9" position="float" orientation="portrait"><label>Figure 9.</label><caption><p><italic><tp:taxon-name><tp:taxon-name-part taxon-name-part-type="genus">Chelicorophium</tp:taxon-name-part> <tp:taxon-name-part taxon-name-part-type="species">madrasensis</tp:taxon-name-part></tp:taxon-name></italic> male (PSUZC-CR-0353), Lower Songkhla Lake, Lower Gulf of Thailand. All scale bars represent 0.1 mm.</p></caption><graphic xmlns:xlink="http://www.w3.org/1999/xlink" xlink:href="zookeys-505-035-g009.jpg" position="float" orientation="portrait" xlink:type="simple" id="oo_43981.jpg"/></fig></tp:treatment-sec><tp:treatment-sec sec-type="Remarks"><title>Remarks.</title><p><xref ref-type="bibr" rid="B12">Nayar (1950)</xref> described <italic><tp:taxon-name><tp:taxon-name-part taxon-name-part-type="genus">Chelicorophium</tp:taxon-name-part> <tp:taxon-name-part taxon-name-part-type="species">madrasensis</tp:taxon-name-part></tp:taxon-name></italic> from the Madras Coast, India, which is characterized by antenna 2 article 4 inner surface with 2 proximal spines and epimeron 1 smooth and naked. The specimens from the current study are similar to those of Nayar, but the telson is truncated, whereas it is pointed in <italic><tp:taxon-name><tp:taxon-name-part taxon-name-part-type="genus">Chelicorophium</tp:taxon-name-part> <tp:taxon-name-part taxon-name-part-type="species">madrasensis</tp:taxon-name-part></tp:taxon-name></italic>.</p></tp:treatment-sec><tp:treatment-sec sec-type="Distribution"><title>Distribution.</title><p>Indian Ocean and Songkhla Lake (current study).</p></tp:treatment-sec><ref-list><ref id="B12"><mixed-citation xmlns:xlink="http://www.w3.org/1999/xlink" xlink:type="simple"><person-group><name name-style="western"><surname>Nayar</surname><given-names>KN</given-names></name></person-group> (<year>1950</year>) <article-title>Description of a new species of amphipod of the genus <italic><tp:taxon-name><tp:taxon-name-part taxon-name-part-type="genus">Corophium</tp:taxon-name-part></tp:taxon-name></italic> from Adyar, Madras, India.</article-title> <source>Journal of the Washington Academy of Sciences</source> <volume>40</volume>: <fpage>225</fpage>–<lpage>228</lpage>.</mixed-citation></ref></ref-list></tp:taxon-treatment>
